# Supplementary material for: Detection and characterization of protein methylation in bacteriophages and their host, Cellulophaga baltica, during infection
Source: mSystems. 2026 May 18;11(6):e00012-26. doi: 10.1128/msystems.00012-26 (PMC13288928; doi:10.1128/msystems.00012-26)
Supplement: Supplemental tables — Tables S1 to S5 [file msystems.00012-26-s0003.xlsx]

## Sheet: Supp. Table Descriptions
Table Number	Description
1	Number of identified host and phage proteins across time and conditions
2	Expanded version of Table 1 with biological replicate values
3	Definitions of terms used in paper
4	List of phage proteins with methylation detected at T0 and whether that methylation event was also found at the last measured time point (T45 for phi18:1 and phi18:4 and T300 for phi38:1) and in the concentrated free virions
5	Bacterial and viral strains used in experiment

## Sheet: Supp. Table 1
Supplementary Table 1: Number of identified host and phage proteins across time and conditions
Sample	# Host Proteins	# Infecting Phage Proteins
Uninfected Cells T0	2712 ± 14	n/a
Uninfected Cells T15	2592 ± 77	n/a
Uninfected Cells T30	2640 ± 20	n/a
Uninfected Cells T45	2697 ± 17	n/a
Uninfected Cells T120	2690 ± 22	n/a
Uninfected Cells T300	2693 ± 11	n/a
Uninfected Cells Avg.	2670 ± 55	n/a
Phi18:1 Virocells T0	2715 ± 2	56 ± 1
Phi18:1 Virocells T15	2659 ± 11	56 ± 0
Phi18:1 Virocells T30	2503 ± 45	55 ± 3
Phi18:1 Virocells T45	2599 ± 32	54 ± 1
Phi18:1 Virocells Avg.	2619 ± 83	55 ± 2
Phi38:1 Virocells T0	2566 ± 8	59 ± 1
Phi38:1 Virocells T15	2542 ± 18	56 ± 0
Phi38:1 Virocells T30	2447 ± 9	63 ± 1
Phi38:1 Virocells T120	2365 ± 7	71 ± 1
Phi38:1 Virocells T300	2405 ± 6	68 ± 0
Phi38:1 Virocells Avg.	2465 ± 79	63 ± 6
Phi18:4 Virocells T0	2387 ± 75	11 ± 0
Phi18:4 Virocells T15	2309 ± 90	11 ± 0
Phi18:4 Virocells T30	2337 ± 15	12 ± 0
Phi18:4 Virocells T45	2268 ± 60	11 ± 0
Phi18:4 Virocells Avg.	2325 ± 79	11 ± 1
Note: Specific time point values were generated by averaging across all biological replicates (n=4) for each sample, with standard deviations of the replicates given. Averages of all time points for a given condition (n=24, n=16, n=20, n=16 for uninfected cells, phi18:1 virocells, phi38:1 virocells, and phi18:4 virocells, respectively) are in bold, with standard deviations of the samples given.

## Sheet: Supp. Table 2
Supplementary Table 2: Expanded version of Table 1 with biological replicate values
Sample	No. of methylpeptides	No. of peptides	% Peptides Methylated
Uninfected cells T0 R1	201	18518	1.1
Uninfected cells T0 R2	222	19193	1.2
Uninfected cells T0 R3	171	18401	0.9
Uninfected cells T0 R4	215	19573	1.1
Uninfected cells T15 R1	27	14017	0.2
Uninfected cells T15 R2	40	16502	0.2
Uninfected cells T15 R3	37	15645	0.2
Uninfected cells T15 R4	37	16136	0.2
Uninfected cells T30 R1	33	16171	0.2
Uninfected cells T30 R2	33	14955	0.2
Uninfected cells T30 R3	34	15774	0.2
Uninfected cells T30 R4	35	15754	0.2
Uninfected cells T45 R1	101	17298	0.6
Uninfected cells T45 R2	321	18051	1.8
Uninfected cells T45 R3	337	18664	1.8
Uninfected cells T45 R4	339	18673	1.8
Uninfected cells T120 R1	204	18323	1.1
Uninfected cells T120 R2	71	17646	0.4
Uninfected cells T120 R3	65	17830	0.4
Uninfected cells T120 R4	70	16879	0.4
Uninfected cells T300 R1	42	16939	0.2
Uninfected cells T300 R2	42	17195	0.2
Uninfected cells T300 R3	41	17236	0.2
Uninfected cells T300 R4	41	17268	0.2
Phi18:1 virocells T0 R1	513	19473	2.6
Phi18:1 virocells T0 R2	490	19099	2.6
Phi18:1 virocells T0 R3	526	19294	2.7
Phi18:1 virocells T0 R4	534	19111	2.8
Phi18:1 virocells T15 R1	297	17871	1.7
Phi18:1 virocells T15 R2	296	17973	1.6
Phi18:1 virocells T15 R3	88	17400	0.5
Phi18:1 virocells T15 R4	301	17293	1.7
Phi18:1 virocells T30 R1	91	15896	0.6
Phi18:1 virocells T30 R2	45	14668	0.3
Phi18:1 virocells T30 R3	96	15612	0.6
Phi18:1 virocells T30 R4	41	12426	0.3
Phi18:1 virocells T45 R1	520	17075	3
Phi18:1 virocells T45 R2	523	17427	3
Phi18:1 virocells T45 R3	522	17280	3
Phi18:1 virocellsT45 R4	542	14394	3.8
Phi38:1 virocells T0 R1	316	16768	1.9
Phi38:1 virocells T0 R2	308	16826	1.8
Phi38:1 virocells T0 R3	322	15775	2
Phi38:1 virocells T0 R4	315	16949	1.9
Phi38:1 virocells T15 R1	175	16081	1.1
Phi38:1 virocells T15 R2	233	16461	1.4
Phi38:1 virocells T15 R3	224	16170	1.4
Phi38:1 virocells T15 R4	229	16240	1.4
Phi38:1 virocells T30 R1	414	15364	2.7
Phi38:1 virocells T30 R2	410	14999	2.7
Phi38:1 virocells T30 R3	398	14761	2.7
Phi38:1 virocells T30 R4	379	15367	2.5
Phi38:1 virocells T120 R1	308	13438	2.3
Phi38:1 virocells T120 R2	323	14402	2.2
Phi38:1 virocells T120 R3	282	14764	1.9
Phi38:1 virocells T120 R4	303	14774	2.1
Phi38:1 virocells T300 R1	343	14979	2.3
Phi38:1 virocells T300 R2	327	14761	2.2
Phi38:1 virocells T300 R3	349	14700	2.4
Phi38:1 virocells T300 R4	311	15006	2.1
Phi18:4 virocells T0 R1	129	9741	1.3
Phi18:4 virocells T0 R2	229	14388	1.6
Phi18:4 virocells T0 R3	240	14644	1.6
Phi18:4 virocells T0 R4	239	14041	1.7
Phi18:4 virocells T15 R1	185	14111	1.3
Phi18:4 virocells T15 R2	87	10834	0.8
Phi18:4 virocells T15 R3	162	13600	1.2
Phi18:4 virocells T15 R4	191	13881	1.4
Phi18:4 virocells T30 R1	202	13535	1.5
Phi18:4 virocells T30 R2	179	13129	1.4
Phi18:4 virocells T30 R3	171	13595	1.3
Phi18:4 virocells T30 R4	199	13699	1.5
Phi18:4 virocells T45 R1	177	13550	1.3
Phi18:4 virocells T45 R2	165	13080	1.3
Phi18:4 virocells T45 R3	130	8913	1.5
Phi18:4 virocells T45 R4	175	9933	1.8

## Sheet: Supp. Table 3
Supplementary Table 3: Definitions of terms used in paper
Term	Definition
Methylation Event	A detection of a mono-, di-, or trimethylated residue on a peptide (e.g. dimethylation of lysine 100 on protein X). If the same residue is detected as having multiple methylation states (e.g. lysine 100 on protein X is both mono- and dimethylated), then both methylation states of that residue are counted as separate methylation events.
Virocell	A virus-infected cell.
Free Virion	The complete viral particle capable of infecting another cell, where "free" specficies the virion is outside of the cell it was produced in.
Peptide	A short string of amino acids (residues). Prior to mass spectrometry analysis whole peptides were digested into peptides through enzymatic cleavage by the protein trypsin.
Signal Intensity	A semi-quantitative estimate of peptide abundance in a sample.

## Sheet: Supp. Table 4
Supplementary Table 4: List of phage proteins with methylation detected at T0 and whether that methylation event was also found at the last measured time point (T45 for phi18:1 and phi18:4 and T300 for phi38:1) and in the concentrated free virions
Phage	Gene Accession	Annotation	Location of Dimethylation	Detected at T0?	Detected at End of Infection?	Detected in Virion?
phi18:1	gp01	DNA methylase	K122	Yes	Yes	No
phi18:1	gp01	DNA methylase	R267	Yes	No	No
phi18:1	gp01	DNA methylase	K237	Yes	No	No
phi18:1	gp01	DNA methylase	R250	Yes	No	No
phi18:1	gp09	hypothetical protein	K119	Yes	Yes	No
phi18:1	gp09	hypothetical protein	K69	Yes	Yes	Yes
phi18:1	gp10	hypothetical protein	R75	Yes	Yes	No
phi18:1	gp49	phage major capsid protein	K44	Yes	Yes	No
phi38:1	gp011	hypothetical protein	R29	Yes	Yes	No
phi38:1	gp011	hypothetical protein	K68	Yes	No	No
phi38:1	gp011	hypothetical protein	K19	Yes	Yes	No
phi38:1	gp011	hypothetical protein	K45	Yes	Yes	No
phi38:1	gp022	putative ABC transporter	R287	Yes	No	No
phi38:1	gp028	putative 4-phytase	R31	Yes	No	No
phi38:1	gp028	putative 4-phytase	K39	Yes	No	No
phi38:1	gp035	puative oxidoreductase	R78	Yes	Yes	No
phi38:1	gp035	puative oxidoreductase	K105	Yes	No	No
phi38:1	gp035	puative oxidoreductase	K16	Yes	Yes	No
phi38:1	gp039	putative 26S proteasome regulatory subunit	K125	Yes	No	No
phi38:1	gp045	putative 5' nucleotidase deoxy (pyrimidine) cytosolic type C protein	K68	Yes	Yes	No
phi38:1	gp054	chaperonin GroEL	K241	Yes	Yes	No
phi38:1	gp054	chaperonin GroEL	K361	Yes	No	No
phi18:4	gp04	phage major capsid protein	K39	Yes	Yes	Yes
phi18:4	gp04	structural protein	K9	Yes	No	Yes
phi18:4	gp06	structural protein	K54	Yes	No	Yes

## Sheet: Supp. Table 5
Supplementary Table 5: Bacterial and viral strains used in experiment
Strain	Accession #	First Described
Cellulophaga baltica #18	CP009976	Holmfeldt et al. 2007
Cellulophaga phage phi18:1	KC821619	Holmfeldt et al. 2013
Cellulophaga phage phi18:4	KC821628	Holmfeldt et al. 2013
Cellulophaga phage phi38:1	NC_021796	Holmfeldt et al. 2007
